# Supplementary material for: Electropolymerization of s-Triazines and Their Charge Storage Performance in Aqueous Acidic Electrolytes
Source: Polymers (Basel). 2024 Nov 24;16(23):3266. doi: 10.3390/polym16233266 (PMC11644275; doi:10.3390/polym16233266)
Supplement: Supplementary file 1 [file polymers-16-03266-s001.zip]

Archive with 1 entries (1 files):
- polymers-3234406-supplementary.pdf
